# Supplementary material for: Use of conjoint analysis to weight biosecurity practices on pasture-based dairy farms to develop a novel audit tool—BioscoreDairy
Source: Front Vet Sci. 2024 Dec 10;11:1462783. doi: 10.3389/fvets.2024.1462783 (PMC11669396; doi:10.3389/fvets.2024.1462783)
Supplement: Supplementary file 1 [file Supplementary_file_1.zip]

Archive with 3 entries (3 files):
- Supplementary Material and Appendix 1/Appendix 1, BioscoreDairy Questionnaire.pdf
- Supplementary Material and Appendix 1/Supplementary Material 1 - Weightings Tables S1, S2, S3.docx
- Supplementary Material and Appendix 1/Supplementary Material 2 - Farm report.pdf
